# Supplementary material for: Review of the genus Agria (Diptera, Sarcophagidae) from China
Source: Zookeys. 2013 Jun 19;(310):41–55. doi: 10.3897/zookeys.310.5346 (PMC3690962; doi:10.3897/zookeys.310.5346)
Supplement: XML Treatment for Agria affinis [file zookeys.310.5346-treatment1.xml]

<!DOCTYPE tp:taxon-treatment
  PUBLIC "-//TaxonX//DTD Taxonomic Treatment Publishing DTD v0 20100105//EN" "tax-treatment-NSO.dtd">
<tp:taxon-treatment xmlns:tp="http://www.plazi.org/taxpub"><tp:treatment-meta><mixed-citation publication-type="journal"><person-group><name><surname>Zhang</surname><given-names>Ming</given-names></name><name><surname>Chen</surname><given-names>Yi-ou</given-names></name><name><surname>Pape</surname><given-names>Thomas</given-names></name><name><surname>Zhang</surname><given-names>Dong</given-names></name></person-group><article-title>Review of the genus
                    <italic>Agria</italic> (Diptera, Sarcophagidae) from China</article-title><source>Zookeys</source><day>19</day><month>6</month><year>2013</year><volume>2013</volume><issue>310</issue><fpage>41</fpage><lpage>55</lpage><pub-id pub-id-type="doi">10.3897/zookeys.310.5346</pub-id></mixed-citation></tp:treatment-meta><tp:nomenclature><tp:taxon-name>
                        <tp:taxon-name-part taxon-name-part-type="genus">Agria</tp:taxon-name-part>
                        <tp:taxon-name-part taxon-name-part-type="species">affinis</tp:taxon-name-part>
                        <object-id xmlns:xlink="http://www.w3.org/1999/xlink" xlink:type="simple">http://species-id.net/wiki/Agria_affinis</object-id>
                    </tp:taxon-name><tp:taxon-authority>(Fallén, 1817)</tp:taxon-authority><xref ref-type="fig" rid="F1">Figs 1</xref><xref ref-type="fig" rid="F7"> and 7</xref><tp:nomenclature-citation-list><tp:nomenclature-citation><tp:taxon-name>Musca affinis</tp:taxon-name><comment> Fallén, 1817: 237. </comment></tp:nomenclature-citation><tp:nomenclature-citation><tp:taxon-name>Agria punctata</tp:taxon-name><comment><xref ref-type="bibr" rid="B24">: Robineau-Desvoidy 1830</xref><xref ref-type="bibr" rid="B19">: 377; Pape 1987</xref><xref ref-type="bibr" rid="B10">: 85; Fan et al. 1992</xref>: 613. </comment></tp:nomenclature-citation><tp:nomenclature-citation><tp:taxon-name>Agria affinis</tp:taxon-name><comment><xref ref-type="bibr" rid="B30">: Verves 1982</xref><xref ref-type="bibr" rid="B21">: 273; Pape 1996</xref><xref ref-type="bibr" rid="B9">: 158; Fan and Pape 1996</xref>: 244. </comment></tp:nomenclature-citation></tp:nomenclature-citation-list></tp:nomenclature><tp:treatment-sec sec-type="Material examined"><title>Material examined.</title><p>China: Beijing: 1 ♂, Xiaolongmen, <named-content xmlns:xlink="http://www.w3.org/1999/xlink" content-type="dwc:verbatimCoordinates" xlink:type="simple">39°57'50"N, 115°28'26"E</named-content>, 1100 m, 6.VII.2009, Coll. R. Bi and F. Li; 1 ♂, Mt. Songshan, <named-content xmlns:xlink="http://www.w3.org/1999/xlink" content-type="dwc:verbatimCoordinates" xlink:type="simple">40°30'00"N, 115°49'12"E</named-content>, 800−1000 m, 30.V.2012, Coll. Y.O. Chen; 1 ♂, Mt. Songshan, <named-content xmlns:xlink="http://www.w3.org/1999/xlink" content-type="dwc:verbatimCoordinates" xlink:type="simple">40°30'00"N, 115°49'12"E</named-content>, 800−1000 m, 30.V.2012, [collector unknown].</p></tp:treatment-sec><tp:treatment-sec sec-type="Distribution"><title>Distribution.</title><p>China (Beijing, Qinghai, Xinjiang); Mongolia; Kazakhstan; Kyrgyzstan; common throughout Europe.</p><fig id="F1" position="float" orientation="portrait"><label>Figure 1.</label><caption><p>Light micrographs of the male <italic><tp:taxon-name>Agria affinis</tp:taxon-name></italic> (Fallén, 1817). <bold>A</bold> Habitus, lateral view <bold>B</bold> Head, anterolateral view <bold>C</bold> Terminalia, epandrium, surstylus and cercus, lateral view <bold>D</bold> Surstylus and cerci, dorsal view <bold>E</bold> Sternite 5, ventral view <bold>F</bold> Genitalia, lateral view. Scale bars: <bold>A</bold>= 2.00 mm, <bold>B</bold>= 1.00 mm, <bold>C−F</bold>= 0.25 mm.</p></caption><graphic xmlns:xlink="http://www.w3.org/1999/xlink" xlink:href="ZooKeys-310-041-g001.jpg" position="float" orientation="portrait" xlink:type="simple"/></fig><!--PageBreak--><!--PageBreak--></tp:treatment-sec><tp:treatment-sec><!--Section generated to contain objects referenced in tp:taxon-treatment.--><fig id="F7" position="float" orientation="portrait"><label>Figure 7.</label><caption><p>Scanning electron micrographs of the male genitalia of <italic><tp:taxon-name>Agria affinis</tp:taxon-name></italic> (Fallén, 1817). <bold>A</bold> Lateral view of the genitalia <bold>B</bold> Ventral view of distiphallus, arrows show the dividing line between phallic tube and juxta <bold>C</bold> Surstylus, lateral view <bold>D</bold> Cercus, lateral view <bold>E</bold> Pregonite and base of postgonite enlarged view, with inset showing highly enlarged view of one of the sockets from a coeloconic sensilla. Abbreviations: acrophallus (acr); cercus (cerc); juxta (j); lateral sclerotization (ls); phallic tube (ph); postgonite (pog); pregonite (prg); surstylus (sur).</p></caption><graphic xmlns:xlink="http://www.w3.org/1999/xlink" xlink:href="ZooKeys-310-041-g007.jpg" position="float" orientation="portrait" xlink:type="simple"/></fig></tp:treatment-sec><ref-list><ref id="B24"><mixed-citation xmlns:xlink="http://www.w3.org/1999/xlink" xlink:type="simple"><person-group><name name-style="western"><surname>Robineau-Desvoidy</surname><given-names>JB</given-names></name></person-group> (<year>1830</year>) <article-title>Essai sur les myodaires. Mémoires présentés par divers savans.</article-title><source>Academie des Sciences, France</source><volume>2</volume>: <fpage>1</fpage>-<lpage>813</lpage>.</mixed-citation></ref><ref id="B19"><mixed-citation xmlns:xlink="http://www.w3.org/1999/xlink" xlink:type="simple"><person-group><name name-style="western"><surname>Pape</surname><given-names>T</given-names></name></person-group> (<year>1987</year>) <source>The Sarcophagidae (Diptera) of Fennoscandia and Denmark. Leiden &amp; Copenhagen: Fauna Entomologica scandinavica, 19, 203 pp.</source></mixed-citation></ref><ref id="B10"><mixed-citation xmlns:xlink="http://www.w3.org/1999/xlink" xlink:type="simple"><person-group><name name-style="western"><surname>Fan</surname><given-names>ZD</given-names></name><name name-style="western"><surname>Zhao</surname><given-names>JM</given-names></name><name name-style="western"><surname>Zhang</surname><given-names>XZ</given-names></name></person-group> (<year>1992</year>) <source>Paramacronychiinae. In Fan ZD (Ed) Key to the Common Flies of China, Second Edition. Science Press, Beijing, 611–613.</source></mixed-citation></ref><ref id="B30"><mixed-citation xmlns:xlink="http://www.w3.org/1999/xlink" xlink:type="simple"><person-group><name name-style="western"><surname>Verves</surname><given-names>YuG</given-names></name></person-group> (<year>1982</year>) <article-title>64h. Sarcophaginae.</article-title><source>In: Lindner (Ed) Die Fliegen der palaearktischen Region,</source><volume>11</volume>: <fpage>235</fpage>-<lpage>296</lpage>.</mixed-citation></ref><ref id="B21"><mixed-citation xmlns:xlink="http://www.w3.org/1999/xlink" xlink:type="simple"><person-group><name name-style="western"><surname>Pape</surname><given-names>T</given-names></name></person-group> (<year>1996</year>) <article-title>Catalogue of the Sarcophagidae of the World (Insecta: Diptera).</article-title><source>Memoirs on Entomology, International</source><volume>8</volume>: <fpage>1</fpage>-<lpage>558</lpage>.</mixed-citation></ref><ref id="B9"><mixed-citation xmlns:xlink="http://www.w3.org/1999/xlink" xlink:type="simple"><person-group><name name-style="western"><surname>Fan</surname><given-names>ZD</given-names></name><name name-style="western"><surname>Pape</surname><given-names>T</given-names></name></person-group> (<year>1996</year>) <article-title>Checklist of Sarcophagidae (Diptera) recorded from China.</article-title><source>Studia dipterologica</source><volume>3</volume>: <fpage>237</fpage>-<lpage>258</lpage>.</mixed-citation></ref></ref-list></tp:taxon-treatment>
