# Supplementary material for: Review of the genus Agria (Diptera, Sarcophagidae) from China
Source: Zookeys. 2013 Jun 19;(310):41–55. doi: 10.3897/zookeys.310.5346 (PMC3690962; doi:10.3897/zookeys.310.5346)
Supplement: XML Treatment for Agria mihalyii [file zookeys.310.5346-treatment2.xml]

<!DOCTYPE tp:taxon-treatment
  PUBLIC "-//TaxonX//DTD Taxonomic Treatment Publishing DTD v0 20100105//EN" "tax-treatment-NSO.dtd">
<tp:taxon-treatment xmlns:tp="http://www.plazi.org/taxpub"><tp:treatment-meta><mixed-citation publication-type="journal"><person-group><name><surname>Zhang</surname><given-names>Ming</given-names></name><name><surname>Chen</surname><given-names>Yi-ou</given-names></name><name><surname>Pape</surname><given-names>Thomas</given-names></name><name><surname>Zhang</surname><given-names>Dong</given-names></name></person-group><article-title>Review of the genus
                    <italic>Agria</italic> (Diptera, Sarcophagidae) from China</article-title><source>Zookeys</source><day>19</day><month>6</month><year>2013</year><volume>2013</volume><issue>310</issue><fpage>41</fpage><lpage>55</lpage><pub-id pub-id-type="doi">10.3897/zookeys.310.5346</pub-id></mixed-citation></tp:treatment-meta><tp:nomenclature><tp:taxon-name>
                        <tp:taxon-name-part taxon-name-part-type="genus">Agria</tp:taxon-name-part>
                        <tp:taxon-name-part taxon-name-part-type="species">mihalyii</tp:taxon-name-part>
                        <object-id xmlns:xlink="http://www.w3.org/1999/xlink" xlink:type="simple">http://species-id.net/wiki/Agria_mihalyii</object-id>
                    </tp:taxon-name><tp:taxon-authority>(Rohdendorf and Verves, 1978)</tp:taxon-authority><xref ref-type="fig" rid="F2">Figs 2</xref><xref ref-type="fig" rid="F3"/><xref ref-type="fig" rid="F4"/><xref ref-type="fig" rid="F5">−</xref><xref ref-type="fig" rid="F6">6</xref><xref ref-type="fig" rid="F8">, 8</xref><xref ref-type="fig" rid="F9"> and 9</xref><tp:nomenclature-citation-list><tp:nomenclature-citation><tp:taxon-name>Angiometopa mihalyii</tp:taxon-name><comment><xref ref-type="bibr" rid="B25">Rohdendorf and Verves 1978</xref>: 247. </comment></tp:nomenclature-citation><tp:nomenclature-citation><tp:taxon-name>Angiometopa mihalyii</tp:taxon-name><comment><xref ref-type="bibr" rid="B29">: Verves 1981</xref><xref ref-type="bibr" rid="B30">: 198, 1982</xref>: 279. </comment></tp:nomenclature-citation><tp:nomenclature-citation><tp:taxon-name>Agria mihalyii</tp:taxon-name><comment><xref ref-type="bibr" rid="B20">: Pape 1992</xref><xref ref-type="bibr" rid="B21">: 309, 1996</xref>: 159 </comment></tp:nomenclature-citation></tp:nomenclature-citation-list></tp:nomenclature><tp:treatment-sec sec-type="description"><title>Redescription.</title><p>MALE. Body length 7.8−10.4 mm. Eyes bare. Fronto-orbital and parafacial plates black with grey pollinosity; postocular strip bare and with silvery grey pollinosity; parafacial plate and fronto-orbital plate with rows of fine bristles. Frontal vitta black, 2.10 × as broad as fronto-orbital plate at the narrowest point; frons at vertex 0.30 × head width; frontal row of 9−12 strong bristles; outer vertical bristle not differentiated from postocular bristles, upper orbital bristle one. One pair of strong ocellar bristles. Gena ground color black, with sparse and short black bristles and silvery grey pollinosity, height 0.47 × eye height in lateral view. Antenna slightly reddish basally, otherwise blackish, not reaching the level of vibrissal insertion, first flagellomere 1.70 × as long as pedicel; arista black brown, short plumose in basal 3/5–2/3. Palpus orange. Thorax ground color black; scutum with three black dorsal vittae. Chaetotaxy: acrostichals 0+1, dorsocentrals 2(3)+3, intra-alars 1(0)+2(3), supra-alars 2, postpronotals 3, postalars 3 or 4, notopleurals 2, scutellum with 1 apical, 1 subapical, 1 basal and 1 discal bristles, with or without prebasal bristle. Pleuron with meropleurals 8−10, katepisternal bristles 2(3)+1, prosternum and metasternum bare, proepisternum bare, proepimeron in lower part with fine bristles, postalar wall bare or with fine bristles. Wing hyaline; subcostal sclerite and basicosta yellow, bare; tegula dark yellow, with black setulae; costal spine not differentiated, several dorsal black bristles at node of R<sub>4+5</sub>-R<sub>2+3</sub>. Legs dark; fore femur with one strong row of posterior bristles, and with long and dense bristles along anteroventral, ventral and posteroventral margins, fore tibia with four anterodorsal and one posterior bristles; mid femur with two anterior and two posterior bristles, and distal 1/3 with short ventral comb-like posteroventral bristles, mid tibia with two or three anterior and one or two hair-like posterior bristles; hind femur with one row of anterodorsal bristles, and with long and dense bristles along anteroventral, ventral and posteroventral margins, hind tibia with one posterodorsal bristle, one row of anteroventral bristles (7 or 8) and one row of anterodorsal bristles (3 or 4). Abdomen long oval with densely grey pollinosity; tergites each with three distinct black spots; tergite 3 without median marginal bristles, tergite 4 with one pair of median marginal bristles, tergite 5 with strong marginal bristles, tergites 7+8 form a hump-shaped structure, epandrium brownish black, sternites 1−4 with long and dense bristles. Terminalia: Cercus tapering and pointed distally, basal 1/3 with long dense bristles; surstylus long and with oval rounded tip in lateral view (<xref ref-type="fig" rid="F5">Fig. 5A</xref>). Ejaculatory apodeme large (<xref ref-type="fig" rid="F4">Figs 4</xref> and <xref ref-type="fig" rid="F8">8B</xref>). Pregonite broad, longer than postgonite, with some fine bristles on the basal part (<xref ref-type="fig" rid="F8">Fig. 8C</xref>), and distal half perpendicular to basal half (<xref ref-type="fig" rid="F4">Figs 4</xref>, <xref ref-type="fig" rid="F8">8A, 8C</xref>, <xref ref-type="fig" rid="F9">9A and 9D</xref>); postgonite broad with curved tip and a strong bristle proximally on anterior margin, six <!--PageBreak-->coeloconic sensilla (2.10 µm in height, 1.68 µm in width at the base and 1.20 µm at the middle, and originating from a cuticular ring inside a shallow depression) distributed on distal half (<xref ref-type="fig" rid="F8">Figs 8E and 8F</xref>); juxta very large and shell-shaped, apically with a pair <!--PageBreak-->of slanting processes covering most of the acrophallus in lateral view (<xref ref-type="fig" rid="F4">Figs 4</xref>, <xref ref-type="fig" rid="F8">8A</xref> and <xref ref-type="fig" rid="F9">9A</xref>−C); phallic tube broad, with the dorsal part dark; acrophallus very broad basally, the distal part strongly tapering and recurving between the juxta (<xref ref-type="fig" rid="F4">Figs 4</xref>, <xref ref-type="fig" rid="F9">9B and 9C</xref>); lateral sclerotizations short, with a serrated distal margin (<xref ref-type="fig" rid="F4">Figs 4</xref> and <xref ref-type="fig" rid="F9">9C</xref>).</p><p>FEMALE. Body length 7.0−9.0 mm. Frons at vertex 0.40 × as broad as head width; frontal row of 9 or 10 bristles; outer vertical bristle differentiated from postocular bristles, proclinate orbital bristles two. Gena height 0.40 × eye height in lateral view. <!--PageBreak--><!--PageBreak-->First flagellomere length 1.40 × as long as pedicel. Thorax chaetotaxy: acrostichals 0+2, intra-alars 1+2. Fore femur with one posterior, one posterodorsal and one posteroventral rows of bristles; mid femur with short and sparse ventral bristles, without apical comb-like posteroventral bristles, mid tibia with two posterodorsal and two posterior bristles, one strong ventral bristle; hind tibia with two or three posterodorsal bristles, one anteroventral bristle. Abdomen oval; tergites 5 and 6 entire, tergite 7 membranous like with several bristles on the anterior margin, tergite 8 divided into two plates and each with two strong bristles (<xref ref-type="fig" rid="F6">Fig. 6E</xref>); sternites 1−6 without long and dense bristles (<xref ref-type="fig" rid="F6">Fig. 6A</xref>); epiproct as a single setose plate, hypoproct and sternite 8 sclerotized (<xref ref-type="fig" rid="F6">Fig. 6E</xref>). Other morphological characteristics are the same as for the male.</p></tp:treatment-sec><tp:treatment-sec sec-type="Material examined"><title>Material examined.</title><p>China: Shanxi: 3 ♂♂, Tianzhen county, <named-content xmlns:xlink="http://www.w3.org/1999/xlink" content-type="dwc:verbatimCoordinates" xlink:type="simple">40°24'00"N, 114°6'00"E</named-content>, 1600−1700 m, 24.V.1987, Coll. M.F. Wang; 1 ♂, Yuxian county, Mt. Zangshan, <named-content xmlns:xlink="http://www.w3.org/1999/xlink" content-type="dwc:verbatimCoordinates" xlink:type="simple">38°6'00"N, 113°24'00"E</named-content>, 900−1000 m, 23.VI.1999, Coll. M.F. Wang. Beijing: 1 ♂, Mt. Songshan, <named-content xmlns:xlink="http://www.w3.org/1999/xlink" content-type="dwc:verbatimCoordinates" xlink:type="simple">40°30'00"N, 115°49'12"E</named-content>, 800−1000 m, 5.VII.2008, [collector unknown]; 1 ♂, Mt. Songshan, <named-content xmlns:xlink="http://www.w3.org/1999/xlink" content-type="dwc:verbatimCoordinates" xlink:type="simple">40°30'00"N, 115°49'12"E</named-content>, 800−1000 m, 5.VI.2009, [collector unknown]; 1 ♂, Mt. Songshan, Daxigou, 40°31'30"N, <!--PageBreak-->115°46'19"E, 1200 m, 25.VII.2009, Coll. D. Zhang; 1 ♀, Mt. Songshan, Changyugou, <named-content xmlns:xlink="http://www.w3.org/1999/xlink" content-type="dwc:verbatimCoordinates" xlink:type="simple">40°30'00"N, 115°48'57"E</named-content>, 800 m, 28.VII.2009, Coll. D. Zhang; 2 ♂♂, Mt. Songshan, <named-content xmlns:xlink="http://www.w3.org/1999/xlink" content-type="dwc:verbatimCoordinates" xlink:type="simple">40°30'00"N, 115°49'12"E</named-content>, 800−1000 m, 29.VII.2010, [collector unknown];1 ♂, Mt. Songshan, <named-content xmlns:xlink="http://www.w3.org/1999/xlink" content-type="dwc:verbatimCoordinates" xlink:type="simple">40°30'00"N, 115°49'12"E</named-content>, 800−1000 m, 30.V.2012, Coll. Y.O. Chen.</p></tp:treatment-sec><tp:treatment-sec sec-type="Distribution"><title>Distribution.</title><p>China (Beijing, Shanxi); Mongolia; North Korea; Russia (East Siberia, Far East, West Siberia); Ukraine.</p><fig id="F2" position="float" orientation="portrait"><label>Figure 2.</label><caption><p><italic><tp:taxon-name>Agria mihalyii</tp:taxon-name></italic> (Rohdendorf and Verves, 1978). <bold>A</bold> Male habitus, lateral view <bold>B</bold> Female habitus, lateral view. Scale bars: A and B= 2.00 mm.</p></caption><graphic xmlns:xlink="http://www.w3.org/1999/xlink" xlink:href="ZooKeys-310-041-g002.jpg" position="float" orientation="portrait" xlink:type="simple"/></fig><fig id="F3" position="float" orientation="portrait"><label>Figure 3.</label><caption><p><italic><tp:taxon-name>Agria mihalyii</tp:taxon-name></italic> (Rohdendorf and Verves, 1978). <bold>A</bold> Male head, left anterolateral view <bold>B</bold> Female head, left anterolateral view <bold>C</bold> Male abdomen, dorsal view <bold>D</bold> Female abdomen, dorsal view. Scale bars: <bold>A−D</bold>= 1.00 mm.</p></caption><graphic xmlns:xlink="http://www.w3.org/1999/xlink" xlink:href="ZooKeys-310-041-g003.jpg" position="float" orientation="portrait" xlink:type="simple"/></fig><fig id="F4" position="float" orientation="portrait"><label>Figure 4.</label><caption><p><italic><tp:taxon-name>Agria mihalyii</tp:taxon-name></italic> (Rohdendorf and Verves, 1978). Male, genitalia, lateral view. Scale bar = 0.50 mm.</p></caption><graphic xmlns:xlink="http://www.w3.org/1999/xlink" xlink:href="ZooKeys-310-041-g004.jpg" position="float" orientation="portrait" xlink:type="simple"/></fig><fig id="F5" position="float" orientation="portrait"><label>Figure 5.</label><caption><p><italic><tp:taxon-name>Agria mihalyii</tp:taxon-name></italic> (Rohdendorf and Verves, 1978). Male, terminalia. <bold>A</bold> Cercus and surstylus, lateral view <bold>B</bold> Cerci, dorsal view <bold>C</bold> Sternite 5, ventral view. Scale bars: <bold>A−C</bold> = 0.50 mm.</p></caption><graphic xmlns:xlink="http://www.w3.org/1999/xlink" xlink:href="ZooKeys-310-041-g005.jpg" position="float" orientation="portrait" xlink:type="simple"/></fig><fig id="F6" position="float" orientation="portrait"><label>Figure 6.</label><caption><p>Light micrographs of the female terminalia of <italic><tp:taxon-name>Agria mihalyii</tp:taxon-name></italic> (Rohdendorf and Verves, 1978). <bold>A</bold> Sternites 1−6, ventral view <bold>B</bold> Tergite 6, dorsal view <bold>C</bold> Terminalia, posterior view <bold>D</bold> Spermathecae <bold>E</bold> Terminalia, ventral view. Scale bars: <bold>A−C</bold> and <bold>E</bold>= 0.50 mm, <bold>D</bold>= 0.25 mm. Abbreviations: cercus (cerc); epiproct (epiprct); hypoproct (hyprct); sternite (st); tergite (tg).</p></caption><graphic xmlns:xlink="http://www.w3.org/1999/xlink" xlink:href="ZooKeys-310-041-g006.jpg" position="float" orientation="portrait" xlink:type="simple"/></fig><fig id="F7" position="float" orientation="portrait"><label>Figure 7.</label><caption><p>Scanning electron micrographs of the male genitalia of <italic><tp:taxon-name>Agria affinis</tp:taxon-name></italic> (Fallén, 1817). <bold>A</bold> Lateral view of the genitalia <bold>B</bold> Ventral view of distiphallus, arrows show the dividing line between phallic tube and juxta <bold>C</bold> Surstylus, lateral view <bold>D</bold> Cercus, lateral view <bold>E</bold> Pregonite and base of postgonite enlarged view, with inset showing highly enlarged view of one of the sockets from a coeloconic sensilla. Abbreviations: acrophallus (acr); cercus (cerc); juxta (j); lateral sclerotization (ls); phallic tube (ph); postgonite (pog); pregonite (prg); surstylus (sur).</p></caption><graphic xmlns:xlink="http://www.w3.org/1999/xlink" xlink:href="ZooKeys-310-041-g007.jpg" position="float" orientation="portrait" xlink:type="simple"/></fig><fig id="F8" position="float" orientation="portrait"><label>Figure 8.</label><caption><p>Scanning electron micrographs of the male genitalia of <italic><tp:taxon-name>Agria mihalyii</tp:taxon-name></italic> (Rohdendorf and Verves, 1978). <bold>A</bold> Lateral view of the entire genitalia <bold>B</bold> Ejaculatory apodeme <bold>C</bold> Pregonite and postgonite, the former with some fine bristles at the dorso-basal edge (arrow) <bold>D</bold> Postgonite, with one well developed bristle (arrow) near base of anterior margin <bold>E</bold> Distal half of postgonite (extreme tip broken), arrows show the distribution of coeloconic sensilla <bold>F</bold> Coeloconic sensilla on the postgonite. Abbreviations: aedeagal apodeme (aea); coeloconic sensillum (Co); ejaculatory apodeme (eja); hypandrium (hyp); juxta (j); phallic tube (ph); postgonite (pog); pregonite (prg).</p></caption><graphic xmlns:xlink="http://www.w3.org/1999/xlink" xlink:href="ZooKeys-310-041-g008.jpg" position="float" orientation="portrait" xlink:type="simple"/></fig><fig id="F9" position="float" orientation="portrait"><label>Figure 9.</label><caption><p>Scanning electron micrographs of the male genitalia of <italic><tp:taxon-name>Agria mihalyii</tp:taxon-name></italic> (Rohdendorf and Verves, 1978). <bold>A</bold> Lateral view of the genitalia <bold>B</bold> Lateral view of distiphallus <bold>C</bold> Acrophallus in anterior view, apex of the lateral sclerotizations with serrated margin (arrows) <bold>D</bold> Pregonite, enlarged view. Abbreviations: acrophallus (acr); hypandrium (hyp); juxta (j); phallic tube (ph); postgonite (pog); pregonite (prg).</p></caption><graphic xmlns:xlink="http://www.w3.org/1999/xlink" xlink:href="ZooKeys-310-041-g009.jpg" position="float" orientation="portrait" xlink:type="simple"/></fig><!--PageBreak--><!--PageBreak--></tp:treatment-sec><ref-list><ref id="B25"><mixed-citation xmlns:xlink="http://www.w3.org/1999/xlink" xlink:type="simple"><person-group><name name-style="western"><surname>Rohdendorf</surname><given-names>BB</given-names></name><name name-style="western"><surname>Verves</surname><given-names>YuG</given-names></name></person-group> (<year>1978</year>) <article-title>Sarcophaginae (Diptera, Sarcophagidae) from Mongolia.</article-title><source>Annales historico-naturales Musei nationalis hungarici</source><volume>70</volume>: <fpage>241</fpage>-<lpage>258</lpage>.</mixed-citation></ref><ref id="B29"><mixed-citation xmlns:xlink="http://www.w3.org/1999/xlink" xlink:type="simple"><person-group><name name-style="western"><surname>Verves</surname><given-names>YuG</given-names></name></person-group> (<year>1981</year>) <source>Sarcophagidae (Diptera) from Korea. Folia entomologica Hungrica 42: 197–201.</source></mixed-citation></ref><ref id="B30"><mixed-citation xmlns:xlink="http://www.w3.org/1999/xlink" xlink:type="simple"><person-group><name name-style="western"><surname>Verves</surname><given-names>YuG</given-names></name></person-group> (<year>1982</year>) <article-title>64h. Sarcophaginae.</article-title><source>In: Lindner (Ed) Die Fliegen der palaearktischen Region,</source><volume>11</volume>: <fpage>235</fpage>-<lpage>296</lpage>.</mixed-citation></ref><ref id="B20"><mixed-citation xmlns:xlink="http://www.w3.org/1999/xlink" xlink:type="simple"><person-group><name name-style="western"><surname>Pape</surname><given-names>T</given-names></name></person-group> (<year>1992</year>) <article-title>Redefinition of <italic>Agria</italic> Robineau-Desvoidy, <italic>Angiometopa</italic> Brauer &amp; Bergenstamm and <italic>Toxonagria</italic> Shewell, with the description of a new species (Diptera: Sarcophagidae).</article-title><source>Entomologica scandinavica</source><volume>23</volume>: <fpage>307</fpage>-<lpage>317</lpage>. doi: <ext-link ext-link-type="uri" xlink:href="http://dx.doi.org/10.1163/187631292X00137" xlink:type="simple">10.1163/187631292X00137</ext-link></mixed-citation></ref><ref id="B21"><mixed-citation xmlns:xlink="http://www.w3.org/1999/xlink" xlink:type="simple"><person-group><name name-style="western"><surname>Pape</surname><given-names>T</given-names></name></person-group> (<year>1996</year>) <article-title>Catalogue of the Sarcophagidae of the World (Insecta: Diptera).</article-title><source>Memoirs on Entomology, International</source><volume>8</volume>: <fpage>1</fpage>-<lpage>558</lpage>.</mixed-citation></ref></ref-list></tp:taxon-treatment>
